# Supplementary material for: HiC-bench: comprehensive and reproducible Hi-C data analysis designed for parameter exploration and benchmarking
Source: BMC Genomics. 2017 Jan 5;18:22. doi: 10.1186/s12864-016-3387-6 (PMC5217551; doi:10.1186/s12864-016-3387-6)
Supplement: Additional file 2: Table S1. — HiC-bench task implementation. The table summarizes how the pipeline tasks are implemented, which are the requirements for their execution and how they are handled by the pipeline-master-explorer script. The first column lists all the tasks performed by the pipeline ranging from alignment to annotation. The second column lists the input directory required for each task while the third one lists the parameter files. Certain tasks depend on the reference genome (human or mouse), thus the genome assembly acts as split variable (column 4). In some tasks, replicates can be grouped using the group variable (column 5). Pairwise comparisons between replicates or samples are also allowed using tuples (column 6). The last column lists the full pipeline-master-explorer command for each pipeline task. (XLSX 10 kb) [file 12864_2016_3387_MOESM2_ESM.xlsx]

## Sheet: HiC-bench task implementation
Supplemental Table 1
Hi-C tasks	input directories	parameter files	split variable	group variable	tuples	pipeline-master-explorer command
align	inputs	params/params.*.tcsh		sample	1	Rscript pipeline-master-explorer.r -v "./code/hicseq-align.tcsh" results/align "params/params.*.tcsh" "inpdirs/*" "" "sample" 1
filter	align	params/params.*.tcsh		sample	1	Rscript pipeline-master-explorer.r -v "./code/hicseq-filter.tcsh" results/filter "params/params.*.tcsh" "inpdirs/*" "" "sample" 1
filter-stats	filter	params/params.*.tcsh		*	0	Rscript pipeline-master-explorer.r -v "./code/hicseq-filter-stats.tcsh" results/filter-stats "params/params.*.tcsh" "inpdirs/*" "" "*" 1
tracks	filter	params/params.*.tcsh		group	1	Rscript pipeline-master-explorer.r -v "./code/hicseq-tracks.tcsh" results/tracks "params/params.*.tcsh" "inpdirs/*" "" "group" 1
matrix-filtered	filter	params/params.*.tcsh		sample	1	Rscript pipeline-master-explorer.r -v "./code/hicseq-matrix-filtered.tcsh" results/matrix-filtered "params/params.*.tcsh" "inpdirs/*" "" "sample" 1
matrix-prep	matrix-filtered	params/params.*.tcsh		sample	1	Rscript pipeline-master-explorer.r -v -F "$filter" "./code/hicseq-matrix-prep.tcsh" results/matrix-prep "params/params.*.tcsh" "inpdirs/*" "" "sample" 1
matrix-ic	matrix-filtered	params/params.*.tcsh		sample	1	Rscript pipeline-master-explorer.r -v -F "$filter" "./code/hicseq-matrix-ic.tcsh" results/matrix-ic "params/params.*.tcsh" "inpdirs/*" "" "sample" 1
matrix-hicnorm	matrix-filtered	params/params.*.tcsh		sample	1	Rscript pipeline-master-explorer.r -v -F "$filter" "./code/hicseq-matrix-hicnorm.tcsh" results/matrix-hicnorm "params/params.*.tcsh" "inpdirs/*" "" "sample" 1
matrix-stats	matrix-filtered matrix-hicnorm matrix-ic matrix-prep	params/params.*.tcsh	genome	*	0	Rscript pipeline-master-explorer.r -v --filter-branch=".res_40kb/" "./code/hicseq-matrix-stats.tcsh" results/matrix-stats "params/params.*.tcsh" "inpdirs/*" "genome" "*" 1
compare-matrices	matrix-filtered matrix-hicnorm matrix-ic matrix-prep	params/params.*.tcsh	genome	sample	2	Rscript pipeline-master-explorer.r -v --exclude-branch=".*rotate45.*/" "./code/hicseq-compare-matrices.tcsh" results/compare-matrices "params/params.*.tcsh" "inpdirs/*" "genome" "sample" 2
compare-matrices-stats	compare-matrices	params/params.*.tcsh		*	0	Rscript pipeline-master-explorer.r -v "./code/hicseq-compare-matrices-stats.tcsh" results/compare-matrices-stats "params/params.*.tcsh" "inpdirs/*" "" "*" 1
boundary-scores	matrix-filtered matrix-hicnorm matrix-ic matrix-prep	params/params.*.tcsh		sample	1	Rscript pipeline-master-explorer.r -v --filter-branch="$filter" "./code/hicseq-boundary-scores.tcsh" results/boundary-scores "params/params.*.tcsh" "inpdirs/*" "" "sample" 1
boundary-scores-pca	boundary-scores	params/params.*.tcsh	genome	*	0	Rscript pipeline-master-explorer.r -v "./code/hicseq-boundary-scores-pca.tcsh" results/boundary-scores-pca "params/params.*.tcsh" "inpdirs/*" "genome" "*" 1
domains	matrix-filtered matrix-hicnorm matrix-ic matrix-prep	params/params.*.tcsh		sample	1	Rscript pipeline-master-explorer.r -v -F "$filter" --exclude-branch='/matrix-estimated.[^/]+prep_distlog2' "./code/hicseq-domains.tcsh" results/domains "params/params.*.tcsh" "inpdirs/*" "" "sample" 1
compare-boundaries	domains	params/params.*.tcsh	genome	sample	2	Rscript pipeline-master-explorer.r -v -F "$filter" "./code/hicseq-compare-boundaries.tcsh" results/compare-boundaries "params/params.*.tcsh" "inpdirs/*" "genome" "sample" 2
compare-boundaries-stats	compare-boundaries	params/params.*.tcsh		*	0	Rscript pipeline-master-explorer.r -v "./code/hicseq-compare-boundaries-stats.tcsh" results/compare-boundaries-stats "params/params.*.tcsh" "inpdirs/*" "" "*" 1
hicplotter	matrix-filtered matrix-hicnorm matrix-ic matrix-prep	params/params.*.tcsh		sample	1	Rscript pipeline-master-explorer.r -v -F "$filter" "./code/hicseq-hicplotter.tcsh" results/hicplotter "params/params.*.tcsh" "inpdirs/*" "" "sample" 1
interactions	matrix-filtered	params/params.*.tcsh		sample	1	Rscript pipeline-master-explorer.r -v --filter-branch="res_10kb.maxd" "./code/hicseq-interactions.tcsh" results/interactions "params/params.*.tcsh" "inpdirs/*" "" "sample" 1
annotations	interactions	params/params.*.tcsh		sample	1	Rscript pipeline-master-explorer.r -v -F "$filter" "./code/hicseq-annotations.tcsh" results/annotations "params/params.*.tcsh" "inpdirs/*" "" "sample" 1
annotations-stats	annotations	params/params.*.tcsh		sample	1	Rscript pipeline-master-explorer.r -v "./code/hicseq-annotations-stats.tcsh" results/annotations-stats "params/params.*.tcsh" "inpdirs/*" "" "." 1
