# Supplementary material for: HiC-bench: comprehensive and reproducible Hi-C data analysis designed for parameter exploration and benchmarking
Source: BMC Genomics. 2017 Jan 5;18:22. doi: 10.1186/s12864-016-3387-6 (PMC5217551; doi:10.1186/s12864-016-3387-6)
Supplement: Additional file 3: Table S2. — HiC-bench input-output objects. The table summarizes the inputs and outputs of the TAD-calling task using three different methods with parameter values stored in the params files (column 2). The first column describes the tree structure of the input directories that are essentially the different Hi-C matrices for each sample, before (filtered) and after matrix correction using different methods (e.g., IC). The second column lists all the different parameter scripts and the third column corresponds to the tree structure of the generated output objects. (XLSX 10 kb) [file 12864_2016_3387_MOESM3_ESM.xlsx]

## Sheet: Input-output objects example
Supplemental Table 2
inpdirs/	params/	results/
|-- matrix-filtered.by_sample.res_40kb	params.armatus.gamma_0.5.tcsh	|-- domains.by_sample.armatus.gamma_0.5
| `-- filter.by_sample.standard	params.hicmatrix.tcsh	| |-- matrix-filtered.by_sample.res_40kb
| `-- align.by_sample.bowtie2	params.topdom.tcsh	| | `-- filter.by_sample.standard
| |-- GM12878-MboI-rep1		| | `-- align.by_sample.bowtie2
| |-- …		| |-- GM12878-MboI-rep1
| |-- NHEK-MboI-rep2		| |-- ...
|-- matrix-hicnorm.by_sample.standard		| `-- NHEK-MboI-rep2
| `-- matrix-filtered.by_sample.res_40kb		| |-- matrix-hicnorm.by_sample.standard
| `-- filter.by_sample.standard		| | `-- matrix-filtered.by_sample.res_40kb
| `-- align.by_sample.bowtie2		| | `-- filter.by_sample.standard
| |-- GM12878-MboI-rep1		| | `-- align.by_sample.bowtie2
| |-- ...		| | |-- …GM12878-MboI-rep1
| `-- NHEK-MboI-rep2		| | |-- ...
|-- matrix-ic.by_sample.standard		| | |-- ...NHEK-MboI-rep2
`-- matrix-filtered.by_sample.res_40kb		| |-- matrix-ic.by_sample.standard
`-- filter.by_sample.standard		| `-- matrix-filtered.by_sample.res_40kb
`-- align.by_sample.bowtie2		| `-- filter.by_sample.standard
| |-- GM12878-MboI-rep1		| `-- align.by_sample.bowtie2
| |-- ...		| |-- ...GM12878-MboI-rep1
| `-- NHEK-MboI-rep2		| |-- ...
		| `-- NHEK-MboI-rep2
		|-- domains.by_sample.hicmatrix
		| |-- ...
		`-- domains.by_sample.topdom
		| |-- ...
